# Supplementary material for: Instructor-Blinded Study of Pharmacy Student Learning When a Flipped Online Classroom Was Implemented during the COVID-19 Pandemic
Source: Pharmacy (Basel). 2022 May 11;10(3):53. doi: 10.3390/pharmacy10030053 (PMC9149915; doi:10.3390/pharmacy10030053)
Supplement: Supplementary file 1 [file pharmacy-10-00053-s001.zip]

Archive with 3 entries (3 files):
- SupplementaryMaterialS1.pdf
- SupplementaryMaterialS2.pdf
- SupplementaryMaterialS3.pdf
